# Supplementary material for: Next-Generation Sequencing Reveals a High Frequency of HIV-1 Minority Variants and an Expanded Drug Resistance Profile among Individuals on First-Line ART
Source: Viruses. 2024 Sep 13;16(9):1454. doi: 10.3390/v16091454 (PMC11437406; doi:10.3390/v16091454)
Supplement: Supplementary file 1 [file viruses-16-01454-s001.zip]

Archive with 1 entries (1 files):
- viruses-3087993-supplementary.pdf
